# Supplementary material for: Carbon Nanotube Migration in a Compatibilized Blend System, Leading to Kinetically Induced Enhancement in Electrical Conductivity and Mechanical Properties
Source: Nanomaterials (Basel). 2023 Mar 14;13(6):1039. doi: 10.3390/nano13061039 (PMC10051242; doi:10.3390/nano13061039)
Supplement: Supplementary file 1 [file nanomaterials-13-01039-s001.zip]

Archive with 1 entries (1 files):
- nanomaterials-2229690-SI.pdf
